# Supplementary material for: Sulfidic toluene mineralization by aquifer microbial communities at different temperatures
Source: FEMS Microbiol Ecol. 2025 Jul 29;101(8):fiaf079. doi: 10.1093/femsec/fiaf079 (PMC12342453; doi:10.1093/femsec/fiaf079)
Supplement: fiaf079_Supplemental_Files [file fiaf079_supplemental_files.zip]

Archive with 3 entries (3 files):
- Supplemental-Data-FiguresS1-11-BinHudari-revision.docx
- Supplemental-Data-FiguresS12-26-BinHudari-revision.docx
- Supplemental-Data-FiguresS27-41-BinHudari-revision.docx
